# Supplementary material for: Estrogenic Effect Mechanism and Influencing Factors for Transformation Product Dimer Formed in Preservative Parabens Photolysis
Source: Toxics. 2023 Feb 17;11(2):186. doi: 10.3390/toxics11020186 (PMC9959869; doi:10.3390/toxics11020186)
Supplement: Supplementary file 1 [file toxics-11-00186-s001.zip]

Archive with 1 entries (1 files):
- toxics-2167515-supplementary.pdf
